# Supplementary material for: Control of meiotic entry by dual inhibition of a key mitotic transcription factor
Source: eLife. 2024 Feb 27;12:RP90425. doi: 10.7554/eLife.90425 (PMC10939502; doi:10.7554/eLife.90425)
Supplement: Figure 1—source data 1. [file elife-90425-fig1-data1.zip]

Archive with 6 entries (5 files):
- Figure 1 source data 1/
- __MACOSX/._Figure 1 source data 1
- Figure 1 source data 1/1B_Mbp1_Hxk2_uncropped.tif
- __MACOSX/Figure 1 source data 1/._1B_Mbp1_Hxk2_uncropped.tif
- Figure 1 source data 1/1B_Swi4_Swi6_Hxk2_uncropped.tif
- __MACOSX/Figure 1 source data 1/._1B_Swi4_Swi6_Hxk2_uncropped.tif
