# Supplementary material for: Control of meiotic entry by dual inhibition of a key mitotic transcription factor
Source: eLife. 2024 Feb 27;12:RP90425. doi: 10.7554/eLife.90425 (PMC10939502; doi:10.7554/eLife.90425)
Supplement: Figure 3—source data 3. [file elife-90425-fig3-data3.zip]

Archive with 4 entries (3 files):
- Figure 3 source data 3/
- __MACOSX/._Figure 3 source data 3
- Figure 3 source data 3/3C_Cln2_Hxk2_uncropped.tif
- __MACOSX/Figure 3 source data 3/._3C_Cln2_Hxk2_uncropped.tif
