# Supplementary material for: Control of meiotic entry by dual inhibition of a key mitotic transcription factor
Source: eLife. 2024 Feb 27;12:RP90425. doi: 10.7554/eLife.90425 (PMC10939502; doi:10.7554/eLife.90425)
Supplement: Figure 4—figure supplement 4—source data 2. [file elife-90425-fig4-figsupp4-data2.zip]

Archive with 4 entries (3 files):
- Figure 4-figure supplement 4 source data 2/
- __MACOSX/._Figure 4-figure supplement 4 source data 2
- Figure 4-figure supplement 4 source data 2/Figure 4-figure supplement 4_uncroppped_with-labels.tif
- __MACOSX/Figure 4-figure supplement 4 source data 2/._Figure 4-figure supplement 4_uncroppped_with-labels.tif
