# Supplementary material for: Control of meiotic entry by dual inhibition of a key mitotic transcription factor
Source: eLife. 2024 Feb 27;12:RP90425. doi: 10.7554/eLife.90425 (PMC10939502; doi:10.7554/eLife.90425)
Supplement: Figure 5—source data 6. [file elife-90425-fig5-data6.zip]

Archive with 4 entries (3 files):
- Figure 5 source data 6/
- __MACOSX/._Figure 5 source data 6
- Figure 5 source data 6/5G_rRNA_methylene-blue_RNA-blot_uncropped.tif
- __MACOSX/Figure 5 source data 6/._5G_rRNA_methylene-blue_RNA-blot_uncropped.tif
