# Supplementary material for: Control of meiotic entry by dual inhibition of a key mitotic transcription factor
Source: eLife. 2024 Feb 27;12:RP90425. doi: 10.7554/eLife.90425 (PMC10939502; doi:10.7554/eLife.90425)
Supplement: Figure 6—figure supplement 2—source data 2. [file elife-90425-fig6-figsupp2-data2.zip]

Archive with 4 entries (3 files):
- Figure 6-figure supplement 2 source data 2/
- __MACOSX/._Figure 6-figure supplement 2 source data 2
- Figure 6-figure supplement 2 source data 2/Figure 6-figure supplement 2_Swi4_Hxk2_Whi5-AA_ΓêåLUTI;Whi5-AA_uncropped.tif
- __MACOSX/Figure 6-figure supplement 2 source data 2/._Figure 6-figure supplement 2_Swi4_Hxk2_Whi5-AA_ΓêåLUTI;Whi5-AA_uncropped.tif
